# Supplementary material for: Characterization of the endogenous retrovirus insertion in CYP19A1 associated with henny feathering in chicken
Source: Mob DNA. 2019 Aug 28;10:38. doi: 10.1186/s13100-019-0181-4 (PMC6712707; doi:10.1186/s13100-019-0181-4)
Supplement: Supplementary file 1 — Table S1. Public whole genome sequence data used in this study. (XLSX 11 kb) [file 13100_2019_181_MOESM1_ESM.xlsx]

## Sheet: Sheet1
Table S1. Public whole genome sequence data used in this study
Breed	Variety	Library Type	BioSample Accession	Genotype
Sebright Bantam	Silver	Pool	SAMEA104432213	Hf/Hf
Aseel	Red Mottled	Pool	SAMEA104432184	hf+/hf+
Barbue D'anvers	Quail	Pool	SAMEA104432182	hf+/hf+
Beijing You		Individual	SAMN02486156	hf+/hf+
Booted Bantam	Millefleur	Pool	SAMEA104432193	hf+/hf+
Brahma	Gold	Pool	SAMEA104432186	hf+/hf+
Cornish		Individual	SAMN02486157	hf+/hf+
Dongxiang		Individual	SAMN02486158	hf+/hf+
Dutch	White Crested	Pool	SAMEA104432196	hf+/hf+
East Friesian Gulls	Silver Penciled	Pool	SAMEA104432208	hf+/hf+
Fayoumi		Pool	SAMN06612097	hf+/hf+
German Faverolles	Salmon	Pool	SAMEA104432192	hf+/hf+
Japanese Bantam	Black Tailed Buff	Pool	SAMEA104432188	hf+/hf+
Japanese Bantam	Black Mottled	Pool	SAMEA104432190	hf+/hf+
Java	Black	Individual	SAMD00077882	hf+/hf+
Java	Black	Individual	SAMD00077883	hf+/hf+
Java	Black	Individual	SAMD00077884	hf+/hf+
Java	Black	Individual	SAMD00077885	hf+/hf+
Java	Black	Individual	SAMD00077886	hf+/hf+
Java	Black	Individual	SAMD00077887	hf+/hf+
Java	Black	Individual	SAMD00077888	hf+/hf+
Java	Black	Individual	SAMD00077889	hf+/hf+
Java	Black	Individual	SAMD00077890	hf+/hf+
Java	Black	Individual	SAMD00077891	hf+/hf+
Kedu Hitam		Individual	SAMD00077872	hf+/hf+
Kedu Hitam		Individual	SAMD00077873	hf+/hf+
Kedu Hitam		Individual	SAMD00077874	hf+/hf+
Kedu Hitam		Individual	SAMD00077875	hf+/hf+
Kedu Hitam		Individual	SAMD00077876	hf+/hf+
Kedu Hitam		Individual	SAMD00077877	hf+/hf+
Kedu Hitam		Individual	SAMD00077878	hf+/hf+
Kedu Hitam		Individual	SAMD00077879	hf+/hf+
Kedu Hitam		Individual	SAMD00077880	hf+/hf+
Kedu Hitam		Individual	SAMD00077881	hf+/hf+
Leghorn	White	Individual	SAMD00077892	hf+/hf+
Leghorn	White	Individual	SAMD00077893	hf+/hf+
Leghorn	White	Individual	SAMD00077894	hf+/hf+
Leghorn	White	Individual	SAMN02486166	hf+/hf+
Leghorn	Dark Brown	Individual	SAMN03177330	hf+/hf+
Leghorn		Pool	SAMN06612098	hf+/hf+
Luxi Game		Individual	SAMN02486159	hf+/hf+
Orpington	Buff	Pool	SAMEA104432209	hf+/hf+
Plymouth Rock	White	Individual	SAMN02486167	hf+/hf+
Polish	Any Color	Pool	SAMEA104432210	hf+/hf+
Polish	White Crested Black	Individual	SAMN03177328	hf+/hf+
Red junglefowl	Indochinese	Pool	SAMEA104432194	hf+/hf+
Red junglefowl	Burmese	Pool	SAMEA104432195	hf+/hf+
Red junglefowl		Individual	SAMN02486161	hf+/hf+
Rhode Island	Red	Pool	SAMEA104432211	hf+/hf+
Rhode Island	Red	Individual	SAMN02486160	hf+/hf+
Red junglefowl	Java	Individual	SAMD00077852	hf+/hf+
Red junglefowl	Java	Individual	SAMD00077853	hf+/hf+
Red junglefowl	Java	Individual	SAMD00077854	hf+/hf+
Red junglefowl	Sumatra	Individual	SAMD00077855	hf+/hf+
Red junglefowl	Sumatra	Individual	SAMD00077856	hf+/hf+
Rosecomb Bantam	Black	Pool	SAMEA104432185	hf+/hf+
Rumpless Araucana	Black	Pool	SAMEA104432183	hf+/hf+
Shamo	Black	Pool	SAMEA104432215	hf+/hf+
Shouguang		Individual	SAMN02486162	hf+/hf+
Sicilian Buttercup		Individual	SAMN03177329	hf+/hf+
Silkie		Individual	SAMN02486163	hf+/hf+
Silkie	White	Pool	SAMEA104432214	hf+/hf+
Sumatra		Individual	SAMD00077857	hf+/hf+
Sumatra		Individual	SAMD00077858	hf+/hf+
Sumatra		Individual	SAMD00077859	hf+/hf+
Sumatra		Individual	SAMD00077860	hf+/hf+
Sumatra		Individual	SAMD00077861	hf+/hf+
Sumatra	Black	Individual	SAMD00077862	hf+/hf+
Sumatra	Black	Individual	SAMD00077863	hf+/hf+
Sumatra	Black	Individual	SAMD00077864	hf+/hf+
Sumatra	Black	Individual	SAMD00077865	hf+/hf+
Sumatra	Black	Individual	SAMD00077866	hf+/hf+
Sumatra	Black	Individual	SAMD00077867	hf+/hf+
Sumatra	Black	Individual	SAMD00077868	hf+/hf+
Sumatra	Black	Individual	SAMD00077869	hf+/hf+
Sumatra	Black	Individual	SAMD00077870	hf+/hf+
Sumatra	Black	Individual	SAMD00077871	hf+/hf+
Sumatra	Black	Pool	SAMEA104432212	hf+/hf+
Sundheimer	Light	Pool	SAMEA104432216	hf+/hf+
Tibetan		Individual	SAMN02486164	hf+/hf+
Toutenkou	Black Breasted Red	Pool	SAMEA104432217	hf+/hf+
Wenchang		Individual	SAMN02486165	hf+/hf+
