# Supplementary material for: Characterization of the endogenous retrovirus insertion in CYP19A1 associated with henny feathering in chicken
Source: Mob DNA. 2019 Aug 28;10:38. doi: 10.1186/s13100-019-0181-4 (PMC6712707; doi:10.1186/s13100-019-0181-4)
Supplement: Supplementary file 2 — Table S2. Sequence comparison of the henny feathering endogenous retrovirus sequence (Hf_ERV) with 140 published avian leukosis viruses. (XLSX 16 kb) [file 13100_2019_181_MOESM2_ESM.xlsx]

## Sheet: Table S2
Table S2. Sequence comparison of the henny feathering endogenous retrovirus sequence (Hf_ERV) with 140 published avian leukosis viruses
Short Name	Hf_ERV % Identity	Accession
strain.ev21	99.389	KY235336.1 Avian leukosis virus strain ev21, complete genome
strain.ev-1	99.216	AY013303.1 Avian leukosis virus strain ev-1, complete genome
isolate.SDO5O1	99.017	EF467236.1 Avian leukosis virus isolate SDO5O1, complete genome
isolate.DL00766	97.408	MH454773.1 Avian leukosis virus isolate DL00766, complete genome
strain.GDFX0601	97.223	KP686142.1 Avian leukosis virus strain GDFX0601, complete genome
strain.GDFX0602	97.183	KP686143.1 Avian leukosis virus strain GDFX0602, complete genome
strain.GDFX0603	97.15	KP686144.1 Avian leukosis virus strain GDFX0603, complete genome
strain.PDRC-3249	97.143	EU070902.1 Avian leukosis virus strain PDRC-3249, complete genome
strain.TW-3593	97.037	HM582658.1 Avian leukosis virus strain TW-3593, complete genome
strain.PDRC-3246	96.971	EU070901.1 Avian leukosis virus strain PDRC-3246, complete genome
strain.PDRC-1039	96.865	EU070900.1 Avian leukosis virus strain PDRC-1039, complete genome
isolate.JS14CZ02	96.837	KY490696.1 Avian leukosis virus isolate JS14CZ02, complete genome
isolate.GD14LZ	96.452	KU605774.1 Avian leukosis virus isolate GD14LZ, complete genome
strain.JS13LY19	96.233	MG770235.1 Avian leukosis virus strain JS13LY19, complete genome
isolate.JS14CZ01	96.11	KY490695.1 Avian leukosis virus isolate JS14CZ01, complete genome
strain.SDAU09E1	95.619	HM452341.1 Avian leukosis virus strain SDAU09E1, complete genome
strain.SDAUAK-12	94.726	KY773912.1 UNVERIFIED: Avian leukosis virus strain SDAUAK-12 genomic sequence
strain.SDAUAK-10	94.649	KY767731.1 Avian leukosis virus strain SDAUAK-10, complete genome
strain.SDAUAK-13	94.53	KY773923.1 UNVERIFIED: Avian leukosis virus strain SDAUAK-13 genomic sequence
strain.Shiz_001	93.609	AB669568.1 Avian leukosis virus RNA, complete genome, strain: Shiz_001
RSA	92.875	M37980.1 Avian leukosis virus - RSA, complete genome
strain.Km_5666	92.058	AB669896.1 Avian leukosis virus RNA, complete genome, strain: Km_5666
strain.Km_5844	91.818	AB669897.1 Avian leukosis virus RNA, complete genome, strain: Km_5943
strain.Km_5845	91.75	AB670312.1 Avian leukosis virus RNA, complete genome, strain: Km_5844
strain.Km_5943	91.723	AB682778.1 Avian leukosis virus RNA, complete genome, strain: Km_5892
strain.SDAUAK-11	91.531	KY773911.1 UNVERIFIED: Avian leukosis virus strain SDAUAK-11 genomic sequence
strain.Tym-43	91.458	AB617817.1 Avian leukosis virus env, gag, pol genes, partial sequence, strain: Tym-43
strain.GX14FF03	91.35	KU923579.1 Avian leukosis virus strain GX14FF03 envelope protein and gag polyprotein genes, complete cds; and pol polyprotein gene, partial cds
strain.U-1	91.251	AB617818.1 Avian leukosis virus env, gag, pol genes, partial sequence, strain: U-1
strain.Sp-53	91.225	AB617820.1 Avian leukosis virus env, gag, pol genes, partial sequence, strain: Sp-53
isolate.SD110503R	91.184	KF738251.1 Avian leukosis virus isolate SD110503R, complete genome
isolate.SDAU09C2	90.987	HM446005.1 Avian leukosis virus isolate SDAU09C2, partial genome
isolate.HB2015032	90.972	KY581580.1 Avian leukosis virus isolate HB2015032, complete genome
strain.CTS_016	90.695	AB669569.1 Avian leukosis virus RNA, complete genome, strain: CTS_016
isolate.JS11C1	90.677	KF746200.1 Avian leukosis virus isolate JS11C1 envelope polyprotein (env) and gag polyprotein (gag) genes, complete cds; and polymerase polyprotein (pol) gene, partial cds
strain.Km_6349	90.676	AB764106.1 Avian leukosis virus RNA, complete genome, strain: Km_6349
strain.Sp-40	90.629	AB617819.1 Avian leukosis virus env, gag, pol genes, partial sequence, strain: Sp-40
proviral.DNA	90.543	AB522906.1 Avian leukosis virus proviral DNA, complete genome
isolate.SDAU14A1	90.522	KU375453.1 Avian leukosis virus isolate SDAU14A1, complete genome
genomic.RNA	90.507	AB112960.1 Avian leukosis virus genomic RNA, complete genome
strain.TymS_90	90.496	AB303223.1 Avian leukosis virus genomic RNA, complete genome, strain: TymS_90
strain.Yg_6100	90.481	AB764107.1 Avian leukosis virus RNA, complete genome, strain: Yg_6100
strain.SDAU09E2	90.444	HM452342.1 Avian leukosis virus strain SDAU09E2, complete genome
isolate.LR-9	90.44	AY350569.1 Avian leukosis virus LR-9 gag protein, gag/pol polyprotein, and envelope protein genes, complete cds
strain.SDAU09C3	90.191	HM452340.1 Avian leukosis virus strain SDAU09C3, complete genome
strain.Oki_009	90.146	AB669433.1 Avian leukosis virus RNA, complete genome, strain: Oki_009
strain.Km_6249	90.143	AB764104.1 Avian leukosis virus RNA, complete genome, strain: Km_6249
strain.SDAU09E3	90.076	JF826241.1 Avian leukosis virus strain SDAU09E3, complete genome
strain.2011NDVP4	90.068	KF866225.1 Avian leukosis virus strain 2011NDVP4, complete genome
strain.SDAU09C1	90.016	HM452339.1 Avian leukosis virus strain SDAU09C1, complete genome
strain.Km_5892	89.965	AB670314.1 Avian leukosis virus RNA, complete genome, strain: Km_5845
strain.TW-3577	89.963	HM582657.1 Avian leukosis virus strain TW-3577, complete genome
isolate.DPRE32	89.942	KM434201.1 Avian leukosis virus isolate DPRE32, complete genome
isolate.2015012	89.666	KY612442.1 Avian leukosis virus isolate 2015012, complete genome
strain.MQNCSU	89.536	DQ365814.1 Avian leukosis virus strain MQNCSU, complete genome
strain.99348	89.534	KJ625628.1 UNVERIFIED: Avian leukosis virus strain 99348, complete genome
strain.99348 2	89.503	KJ908215.1 UNVERIFIED: Avian leukosis virus strain 99348, complete genome
strain.FJ15TH0	89.435	KX839489.1 Avian leukosis virus strain FJ15TH0, complete genome
isolate.SD1005	79.563	KF562375.1 Avian leukosis virus isolate SD1005, complete genome
strain.NX0101	79.332	DQ115805.1 Avian leukosis virus strain NX0101, complete genome
strain.SDAU1703	79.15	KY980659.1 Avian leukosis virus strain SDAU1703, complete genome
isolate.JS-nt	79.071	HM235667.1 Avian leukosis virus isolate JS-nt, complete genome
strain.SD07LK1	78.84	FJ216405.1 Avian leukosis virus strain SD07LK1, complete genome
isolate.YZ9902	78.485	HM235670.1 Avian leukosis virus isolate YZ9902, complete genome
strain.SDAU1005	78.466	KT156668.1 Avian leukosis virus SDAU1005 strain, complete genome
strain.SDAU1102	78.466	KU159178.1 Avian leukosis virus strain SDAU1102, complete genome
strain.GX14ZS14	78.425	KX037423.1 Avian leukosis virus strain GX14ZS14, complete genome
isolate.NM2002-1	78.285	HM235669.1 Avian leukosis virus isolate NM2002-1, complete genome
isolate.HAY013	78.171	HM235665.1 Avian leukosis virus isolate HAY013, complete genome
isolate.WN100401	78.136	KC711043.1 Avian leukosis virus isolate WN100401, partial genome
isolate.CAUYL01	78.098	JF932004.1 Avian leukosis virus isolate CAUYL01, complete genome
isolate.SD110503	78.038	KF562374.1 Avian leukosis virus isolate SD110503, complete genome
strain.SJ-5	78.019	KU159177.1 Avian leukosis and sarcoam virus SJ-5 strain, complete genome
strain.GD1109	77.963	JX254901.1 Avian leukosis virus strain GD1109, complete genome
strain.GX14YYA1	77.96	MF461280.1 Avian leukosis virus strain GX14YYA1, complete genome
strain.M180	77.955	KX611834.1 Avian leukosis virus strain M180 env protein (env) and gag protein (gag) genes, complete cds; and pol protein (pol) gene, partial cds
strain.SDAU1702	77.923	KY980658.1 Avian leukosis virus strain SDAU1702, complete genome
strain.SDAU1705	77.867	KY980661.1 Avian leukosis virus strain SDAU1705, complete genome
isolate.GDQJ-5.(J)	77.858	KU170200.1 UNVERIFIED: Avian leukosis virus subgroup J isolate GDQJ-5, complete genome
isolate.CLB908U.(ALV-J)	77.83	JQ935966.1 Avian leukosis virus isolate ALV-J CLB908U, complete genome
isolate.BR119	77.744	KF562373.1 Avian leukosis virus isolate BR119, complete genome
isolate.ADOL-7501	77.687	AY027920.1 Avian leukosis virus ADOL-7501, complete proviral sequence
isolate.JL093-1	77.66	JN624878.1 Avian leukosis virus isolate JL093-1, complete genome
isolate.GD1407	77.635	KU500034.1 Avian leukosis virus isolate GD1407 envelope protein (env) and gag protein (gag) genes, complete cds; and pol protein (pol) gene, partial cds
isolate.SD09DP03	77.607	JN624879.1 Avian leukosis virus isolate SD09DP03, complete genome
strain.JL09L01	77.601	HQ148555.1 Avian leukosis virus strain JL09L01, complete genome
strain.SCAU-HN06	77.593	HQ900844.1 Avian leukosis virus strain SCAU-HN06, complete genome
isolate.SCGS-1	77.586	JQ396302.1 Avian leukemia virus isolate SCGS-1, partial genome
isolate.HLJ13SH01	77.581	KM376510.1 Avian leukosis virus isolate HLJ13SH01, complete genome
isolate.CAUHM01	77.576	JF932000.1 Avian leukosis virus isolate CAUHM01, complete genome
isolate.GD1411-4	77.575	KU500041.1 Avian leukosis virus isolate GD1411-4 envelope protein (env) and gag protein (gag) genes, complete cds; and pol protein (pol) gene, partial cds
strain.SDAU1704	77.547	KY980660.1 Avian leukosis virus strain SDAU1704, complete genome
isolate.GDQJ-4.(J)	77.541	KU170199.1 UNVERIFIED: Avian leukosis virus subgroup J isolate GDQJ-4, complete genome
isolate.HLJ09MDJ-1	77.528	JN624880.1 Avian leukosis virus isolate HLJ09MDJ-1, complete genome
strain.GX15MM6-2	77.485	KU934276.1 Avian leukosis virus strain GX15MM6-2, complete genome
isolate.GD1411-2	77.478	KU500039.1 Avian leukosis virus isolate GD1411-2 envelope protein (env) and gag protein (gag) genes, complete cds; and pol protein (pol) gene, partial cds
strain.GDQJ2	77.469	KU156826.1 Avian leukosis virus strain GDQJ2, complete genome
strain.SCAU11-XG	77.455	KC149971.1 Avian leukosis virus strain SCAU11-XG, complete genome
isolate.GX14YL03	77.444	KR025484.1 Avian leukosis virus isolate GX14YL03, complete genome
strain.K243	77.44	KX611833.1 Avian leukosis virus strain K243 env protein (env) and gag protein (gag) genes, complete cds; and pol protein (pol) gene, partial cds
strain.SDAU1706	77.382	KY980662.1 Avian leukosis virus strain SDAU1706, complete genome
isolate.NHH	77.368	HM235668.1 Avian leukosis virus isolate NHH, complete genome
isolate.CAUTS01	77.365	JF932002.1 Avian leukosis virus isolate CAUTS01, complete genome
strain.GX14HG04	77.352	KX058878.1 Avian leukosis virus strain GX14HG04, complete genome
strain.SDAU1701	77.319	KY980657.1 Avian leukosis virus strain SDAU1701, complete genome
isolate.CLB908M	77.315	JX855935.1 Avian leukosis virus isolate CLB908M, complete genome
isolate.PDRC-59831.(J)	77.312	KP284572.1 Avian leukosis virus subgroup J isolate PDRC-59831, complete genome
strain.JS09GY3	77.308	GU982308.1 Avian leukosis virus strain JS09GY3, complete genome
isolate.GD13GZ	77.303	KU500030.1 Avian leukosis virus isolate GD13GZ envelope protein (env) and gag protein (gag) genes, complete cds; and pol protein (pol) gene, partial cds
strain.sdau1001	77.289	JN389517.1 Avian leukosis virus strain sdau1001, complete genome
isolate.GD1408-1	77.284	KU500036.1 Avian leukosis virus isolate GD1408-1 envelope protein (env) and gag protein (gag) genes, complete cds; and pol protein (pol) gene, partial cds
strain.sdau1002	77.275	JN389518.1 Avian leukosis virus strain sdau1002, complete genome
strain.GX14LT07	77.264	KX034517.1 Avian leukosis virus strain GX14LT07, complete genome
strain.GX14YYD2	77.244	KU937324.1 Avian leukosis virus strain GX14YYD2, complete genome
isolate.CAUXT01	77.227	JF932003.1 Avian leukosis virus isolate CAUXT01, complete genome
strain.GX14HG01	77.22	KU997685.1 Avian leukosis virus strain GX14HG01, complete genome
isolate.SCDY1	77.188	NC_015116.1 Avian leukemia virus isolate SCDY1, complete genome
isolate.GD13HY	77.178	KU500031.1 Avian leukosis virus isolate GD13HY envelope protein (env) and gag protein (gag) genes, complete cds; and pol protein (pol) gene, partial cds
strain.JS09GY6	77.177	GU982310.1 Avian leukosis virus strain JS09GY6, complete genome
isolate.CAUGX01	77.173	JF931999.1 Avian leukosis virus isolate CAUGX01, complete genome
strain.GDKP1202	77.164	JX453210.1 Avian leukosis virus strain GDKP1202, complete genome
strain.GDQY1201	77.164	JX423792.1 Avian leukosis virus strain GDQY1201, complete genome
isolate.GDQJ-1.(J)	77.163	KU254611.1 UNVERIFIED: Avian leukosis virus subgroup J isolate GDQJ-1, complete genome
strain.SCAU11-H	77.09	KC149972.1 Avian leukosis virus strain SCAU11-H, complete genome
isolate.SVR807.(ALV-J)	77.063	HM776937.1 Avian leukosis virus isolate ALV-J SVR807, complete genome
isolate.GD1407-L	77.059	KU500035.1 Avian leukosis virus isolate GD1407-L envelope protein (env) and gag protein (gag) genes, complete cds; and pol protein (pol) gene, partial cds
isolate.GD1411-3	77.043	KU500040.1 Avian leukosis virus isolate GD1411-3 envelope protein (env) and gag protein (gag) genes, complete cds; and pol protein (pol) gene, partial cds
isolate.GD1408-2	76.99	KU500037.1 Avian leukosis virus isolate GD1408-2 envelope protein (env) and gag protein (gag) genes, complete cds; and pol protein (pol) gene, partial cds
isolate.HPRS103.(J)	76.958	Z46390.1 Avian leukosis virus HPRS103 (subgroup J) complete proviral sequence
isolate.MRL905.(ALV-J)	76.942	JF951728.1 Avian leukosis virus isolate ALV-J MRL905, complete genome
strain.JL09H01	76.913	HQ148554.1 Avian leukosis virus strain JL09H01, complete genome
isolate.GD1411-1	76.852	KU500038.1 Avian leukosis virus isolate GD1411-1 envelope protein (env) and gag protein (gag) genes, complete cds; and pol protein (pol) gene, partial cds
isolate.GD14J2	76.754	KU500032.1 Avian leukosis virus isolate GD14J2 envelope protein (env) and gag protein (gag) genes, complete cds; and pol protein (pol) gene, partial cds
isolate.GD1406-H	76.659	KU500033.1 Avian leukosis virus isolate GD1406-H envelope protein (env) and gag protein (gag) genes, complete cds; and pol protein (pol) gene, partial cds
isolate.WB11098.(J)	76.4	JX848322.1 Avian leukosis virus isolate WB11098(J) envelope protein subgroup J (env) and gag protein (gag) genes, complete cds; pol gene, complete sequence; and pol protein (env) gene, partial cds
strain.SDAUAJ-3	76.329	KY767730.1 UNVERIFIED: Avian leukosis virus strain SDAUAJ-3, complete genome
isolate.CAUSY01	74.849	JF932001.1 Avian leukosis virus isolate CAUSY01, complete genome
strain.SJ-4	74.117	KU159182.1 Avian leukosis and sarcoam virus SJ-4 strain, complete genome
strain.SJ-2	74.017	KU159180.1 Avian leukosis and sarcoam virus SJ-2 strain, complete genome
strain.S-J3	73.328	KU159181.1 Avian leukosis and sarcoam virus S-J3 strain, complete genome
