# Supplementary material for: Characterization of the endogenous retrovirus insertion in CYP19A1 associated with henny feathering in chicken
Source: Mob DNA. 2019 Aug 28;10:38. doi: 10.1186/s13100-019-0181-4 (PMC6712707; doi:10.1186/s13100-019-0181-4)
Supplement: Supplementary file 3 — Table S3. PCR primers used in this study. (XLSX 10 kb) [file 13100_2019_181_MOESM3_ESM.xlsx]

## Sheet: Sheet1
Table S3. PCR primers used in this study
Primer name	Primer sequence (5'-3')	Product size (bp)	Tm (°C)
HFEV_F	TGAAGAAAACACAGCGCATGAA	898	64
HFEV_iR1	GTATTCGACACGCGGTCCTG		63.9
HFEV_iF2	AATCCTCGCAGCCAACTTCC	1243	63.8
HFEV_iR2	CTCGTCAGCCAGCATTACCG		64.1
HFEV_iF3	CCCCACCCGTAAACACCACT	1135	64.1
HFEV_iR3	GCTATCGCCGTTTTGGGAAG		64
HFEV_iF4	ATCTTTCAGGAGCCGGTTGG	1047	63.7
HFEV_iR4	TCCTGTTGCCTGCATGCTTT		64.1
HFEV_iF5_1	AGGGTGGTCGGTAACCCTCA	357	63.9
HFEV_iR5_2	AGCGGTCGCTAGATGTGAACAG		64
HFEV_iF5_2	ACCCGGCTCTTTCCAATGTACT	564	63.2
HFEV_iR5_1	GATTGACCAGTGGCCCCTTC		64
HFEV_iF6_1	AGCGCGCAAGTCATGCAATA	1238	65.1
HFEV_iR6_1	GCTATTACGGCGTCGGCTCT		63.8
HFEV_iF6_2	AACCAAGGGGCGATCTTTATGT	708	63
HFEV_iR6_2	CGGCAATCCAGAGGGTCAG		64.1
HFEV_iF7	CTGACCCTTCAACCGCCTTT	1247	63.7
HFEV_iR7	ATCAAGCATGGAAGCCGTCA		64
HFEV_iF8	CTCCCGATTTCCCAAGTACCA	883	63.3
HFEV_R2	CAACAAGAAGCACCTGCATAAAAGATG		65.9
Hf_RACE_R1	GACCAGACAGGGCTTTGGTGAAGA	592	67.9
Hf_RACE_R2	CGTGAAATACGCTGGAGGATTTGCTA	445	68
Hf_qF	TGCGAACACCTGAATGAAGCAGA	134	67.4
Hf_qR	TGGCAACTGGCATCAAGTCTGG		67.8
CYP_qF	GCCAGTTGCCACAGTGCCTATCA	114	68.7
CYP_qR	AGAGGCCCAATTCCCATGCAG		67.7
GAPDH_qF	GGTGAAAGTCGGAGTCAACGG	108	67.9
GAPDH_qR	TCGATGAAGGGATCATTGATGGC		70.9
