# Supplementary material for: Characterization of the endogenous retrovirus insertion in CYP19A1 associated with henny feathering in chicken
Source: Mob DNA. 2019 Aug 28;10:38. doi: 10.1186/s13100-019-0181-4 (PMC6712707; doi:10.1186/s13100-019-0181-4)
Supplement: Supplementary file 4 — Table S4. List of DNA samples. (XLSX 9 kb) [file 13100_2019_181_MOESM4_ESM.xlsx]

## Sheet: Sheet1
Table S4. List of DNA samples
ID	Breed	Variety	Sex	Source1	Genotype
B02	Campine	Golden	F	North Carolina State Fair	Hf/Hf
B01	Campine	Golden	M	North Carolina State Fair	hf+/hf+
50	Sebright	Golden	M	American Poultry Association show in Lucasville, OH	Hf/hf+
B16	Sebright	Golden	F	Cape Fear Poultry Association	Hf/hf+
B15	Sebright	Golden	M	Cape Fear Poultry Association	Hf/Hf
B18	Sebright	Silver	F	Cape Fear Poultry Association	Hf/Hf
B17	Sebright	Silver	M	Cape Fear Poultry Association	Hf/Hf
77	Sebright	Silver	F	McMurray	Hf/hf+
80	Sebright	Silver	F	McMurray	Hf/hf+
132	Sebright	Silver	F	McMurray	Hf/Hf
134	Sebright	Silver	F	McMurray	Hf/Hf
147	Sebright	Silver	F	McMurray	Hf/Hf
78	Sebright	Silver	M	McMurray	Hf/hf+
79	Sebright	Silver	M	McMurray	Hf/hf+
125	Sebright	Silver	M	McMurray	Hf/Hf
128	Sebright	Silver	M	McMurray	Hf/Hf
138	Sebright	Silver	M	McMurray	Hf/hf+
144	Sebright	Silver	M	McMurray	Hf/Hf
1 Individuals purchased from McMurray are from the same population as F0 females used in the mapping population.
